# Supplementary material for: Recombinant Escherichia coli BL21 with LngA Variants from ETEC E9034A Promotes Adherence to HT-29 Cells
Source: Pathogens. 2023 Feb 16;12(2):337. doi: 10.3390/pathogens12020337 (PMC9962868; doi:10.3390/pathogens12020337)
Supplement: Supplementary file 1 [file pathogens-12-00337-s001.zip]

Archive with 1 entries (1 files):
- pathogens-2106837-supplementary.pdf
